# Supplementary material for: Identification of transcriptome alterations in the prefrontal cortex, hippocampus, amygdala and hippocampus of suicide victims
Source: Sci Rep. 2021 Sep 22;11:18853. doi: 10.1038/s41598-021-98210-6 (PMC8458545; doi:10.1038/s41598-021-98210-6)
Supplement: Supplementary file 1 — Supplementary Information. [file 41598_2021_98210_MOESM1_ESM.xlsx]

## Sheet: top suicide genes
	Amygdala		Hippocampus		Prefrontal Cortex		Thalamus
Affy.ID	logFC	P-Value	logFC	P-Value	logFC	P-Value	logFC	P-Value	gene.symbol	gene.name
TC08001182.hg.1	0.0212364	0.883815	-0.124499	0.401543	0.0120935	0.933673	0.923522	2.27564e-08	CHRNA6	cholinergic receptor, nicotinic, alpha 6 (neuronal)
TC06000985.hg.1	-0.0296439	0.62517	0.00903267	0.883703	0.0427847	0.481196	0.351213	2.1088e-07	ENPP1	ectonucleotide pyrophosphatase/phosphodiesterase 1
TC09001490.hg.1	0.0196479	0.824751	0.134135	0.141062	0.0919337	0.302087	0.469219	1.48372e-06	SUSD1	sushi domain containing 1
TC10001287.hg.1	0.0145007	0.823424	0.0416848	0.529393	-0.012785	0.844023	0.298501	1.97128e-05	ASAH2	N-acylsphingosine amidohydrolase (non-lysosomal ceramidase) 2
TC10000781.hg.1	0.0620546	0.300642	0.120916	0.0501705	0.0794832	0.186098	0.27234	2.21696e-05	GSTO1	glutathione S-transferase omega 1
TC01001554.hg.1	0.0911382	0.108783	0.0663878	0.249077	0.0859954	0.129808	0.254424	2.55216e-05	TDRD5	tudor domain containing 5
TC01002654.hg.1	0.298683	0.226308	0.319451	0.20417	0.314111	0.203497	1.0904	3.39902e-05	RAB3B	RAB3B, member RAS oncogene family
TC08000169.hg.1	0.0389114	0.452282	0.0492097	0.351275	0.0409114	0.429491	0.227911	3.78916e-05	PIWIL2	piwi-like 2 (Drosophila)
TC16000589.hg.1	-0.109164	0.68419	-0.0636141	0.815902	0.0512641	0.84844	1.12069	8.60867e-05	CALB2	calbindin 2
TC02001831.hg.1	0.0299202	0.695559	0.00978377	0.899969	0.0823487	0.283366	0.311063	0.000124739	FSHR	follicle stimulating hormone receptor
TC10001246.hg.1	-0.00326764	0.970402	0.0755187	0.40114	-0.0102676	0.907189	0.357875	0.000127789	ASAH2C	N-acylsphingosine amidohydrolase (non-lysosomal ceramidase) 2C
TC13000180.hg.1	-0.0246418	0.8422	0.0676314	0.592011	0.00150104	0.990323	-0.493785	0.000164325	RN7SKP5	RNA, 7SK small nuclear pseudogene 5
TC16000643.hg.1	-0.00969904	0.913856	0.0910503	0.320614	0.0458724	0.609264	0.347158	0.000244177	PLCG2	phospholipase C, gamma 2 (phosphatidylinositol-specific)
TC01001581.hg.1	-0.147191	0.137482	-0.206294	0.0425324	0.021952	0.823218	-0.378619	0.000259393	NPL	N-acetylneuraminate pyruvate lyase (dihydrodipicolinate synthase)
TC01000789.hg.1	-0.0663507	0.701093	-0.0846598	0.630733	0.00264929	0.987765	-0.660779	0.000285721	NEXN	nexilin (F actin binding protein)
TC03001679.hg.1	-0.0345867	0.595159	-0.0120749	0.855334	-0.0111581	0.863752	-0.245015	0.000344226	IGSF11	immunoglobulin superfamily, member 11
TC04000416.hg.1	0.103125	0.617369	0.56034	0.00940305	0.0292675	0.887148	0.773839	0.000362792	PARM1	prostate androgen-regulated mucin-like protein 1
TC03001519.hg.1	0.0515844	0.403657	-0.0142587	0.820256	-0.0179871	0.770362	0.23087	0.000368333	SYNPR-AS1	SYNPR antisense RNA 1 (non-protein coding)
TC18000007.hg.1	-0.00730706	0.94623	0.00177684	0.987153	-0.0310213	0.774702	0.403407	0.000399136	ADCYAP1	adenylate cyclase activating polypeptide 1 (pituitary)
TC0X001491.hg.1	0.00254233	0.976645	0.0300316	0.734327	0.0783995	0.36817	0.322971	0.000404762	GABRE / MIR452 / MIR224	gamma-aminobutyric acid (GABA) A receptor, epsilon / microRNA 452 / microRNA 224
TC03000771.hg.1	-0.431467	0.00864476	-0.482033	0.00417074	-0.0423245	0.791258	-0.587182	0.000470379	RNU7-47P	RNA, U7 small nuclear 47 pseudogene
TC15001362.hg.1	-0.0155576	0.833065	-0.000802203	0.991485	0.00558523	0.939674	0.264014	0.000639947	CYP19A1	cytochrome P450, family 19, subfamily A, polypeptide 1
TC10000956.hg.1	0.111323	0.0529289	0.0664988	0.251728	0.14918	0.0103331	0.202323	0.00065463	CYP2E1	cytochrome P450, family 2, subfamily E, polypeptide 1
TC15002755.hg.1	0.153624	0.0173179	0.0643631	0.318605	0.00490933	0.937999	0.225195	0.000659229	CHRNA7 / CHRFAM7A	cholinergic receptor, nicotinic, alpha 7 (neuronal) / CHRNA7
TC05000689.hg.1	-0.110458	0.209982	-0.00175976	0.984258	0.0996853	0.25736	-0.312029	0.000669314	MYOT	myotilin
TC01001046.hg.1	0.162867	0.0950042	0.0132262	0.89294	0.290296	0.0036265	0.342725	0.000693358	HIST2H2BA	histone cluster 2, H2ba (pseudogene)
TC01003082.hg.1	0.0375364	0.725115	0.160364	0.14342	0.228965	0.0349986	0.378965	0.000694584	RNU1-13P	RNA, U1 small nuclear 13, pseudogene
TC01003146.hg.1	0.0375364	0.725115	0.160364	0.14342	0.228965	0.0349986	0.378965	0.000694584	RNU1-12P	RNA, U1 small nuclear 12, pseudogene
TC21000120.hg.1	-0.089296	0.287263	-0.111581	0.19271	0.100133	0.233291	-0.29601	0.000713372	GCFC1-AS1	GCFC1 antisense RNA 1 (non-protein coding)
TC15001136.hg.1	0.157958	0.0559204	0.0268533	0.74624	0.0343862	0.673073	0.288243	0.000722578	CHRFAM7A	CHRNA7 (cholinergic receptor, nicotinic, alpha 7, exons 5-10) and FAM7A
TC09000560.hg.1	-0.0167505	0.841784	0.123855	0.150573	0.00996377	0.905475	0.296678	0.000730352	UGCG	UDP-glucose ceramide glucosyltransferase
TC07001035.hg.1	0.169174	0.0552701	0.140098	0.117344	0.112603	0.198414	0.306889	0.000748896	HTR5A	5-hydroxytryptamine (serotonin) receptor 5A, G protein-coupled
TC15001557.hg.1	0.111113	0.107226	0.120444	0.0868963	0.140827	0.0424376	0.240113	0.000776112	MTFMT	mitochondrial methionyl-tRNA formyltransferase
TC07001294.hg.1	0.101239	0.148623	0.221339	0.00257257	0.251382	0.000564912	0.244239	0.000784288	TARP / TRGJ2 / TRGJP2	TCR gamma alternate reading frame protein / T cell receptor gamma joining 2
TC16000100.hg.1	0.0851044	0.348239	0.236614	0.0122124	0.173104	0.0590655	0.316676	0.000812143	RNU1-22P	RNA, U1 small nuclear 22, pseudogene
TC02000937.hg.1	-0.416744	0.000464545	-0.23036	0.0494063	-0.0483149	0.670134	-0.396744	0.000817723	TNFAIP6	tumor necrosis factor, alpha-induced protein 6
TC12002039.hg.1	0.300751	0.0180184	0.325637	0.012163	0.387608	0.00264396	0.434608	0.00083202	RNU4-2	RNA, U4 small nuclear 2
TC09000480.hg.1	0.0945435	0.0709397	0.0328403	0.533333	0.0884007	0.0907936	0.179972	0.000865486	HABP4	hyaluronan binding protein 4
TC02000511.hg.1	-0.15835	0.103997	-0.0366066	0.709386	0.0912215	0.345625	-0.333064	0.0009416	MAT2A	methionine adenosyltransferase II, alpha
TC07001770.hg.1	-0.00679836	0.870088	0.0553862	0.19374	0.0910588	0.0314828	0.143345	0.000961874	PPP1R3A	protein phosphatase 1, regulatory subunit 3A
TC05000408.hg.1	-0.100547	0.122409	-0.14303	0.0324589	-0.0579754	0.370089	-0.222118	0.000973651	ATP6AP1L / FLJ41309	ATPase, H+ transporting, lysosomal accessory protein 1-like / uncharacterized LOC645079
TC13000100.hg.1	0.0862602	0.534308	0.42756	0.00342297	0.517689	0.000383908	0.435403	0.00245784	ALOX5AP	arachidonate 5-lipoxygenase-activating protein
TC02001799.hg.1	-0.292377	0.0103408	-0.403184	0.000668431	-0.126091	0.258695	-0.344805	0.00274454	MIR548AD	microRNA 548ad
TC13000642.hg.1	0.0529403	0.339284	0.159775	0.00583561	0.215512	0.000219427	0.163512	0.0041503	LCP1	lymphocyte cytosolic protein 1 (L-plastin)
TC06000066.hg.1	-0.320427	0.000497509	-0.268594	0.00363019	-0.135141	0.126611	-0.252141	0.00529145	HULC	highly up-regulated in liver cancer (non-protein coding)
TC04000729.hg.1	0.144395	0.194093	0.393209	0.000831442	0.206395	0.0652489	0.306824	0.00696919	EDNRA	endothelin receptor type A
TC05001757.hg.1	-0.61904	0.000332589	-0.431757	0.0116375	-0.076897	0.63906	-0.44004	0.00894665	RNU7-53P	RNA, U7 small nuclear 53 pseudogene
TC01002910.hg.1	-0.271871	0.0108363	-0.375399	0.000710553	-0.142299	0.17428	-0.279014	0.00901628	MIR548D1	microRNA 548d-1
TC14000999.hg.1	-0.350758	0.00591273	-0.471531	0.000372507	-0.147473	0.235552	-0.328615	0.0096548	MIR548AI	microRNA 548ai
TC04001081.hg.1	-0.353293	0.00563322	-0.464295	0.000455453	-0.166579	0.181435	-0.315436	0.0129	MIR548AJ2	microRNA 548aj-2
TC05000526.hg.1	0.904737	0.013469	0.949679	0.0109908	1.34617	0.000345626	0.892166	0.0147541	SNORA13	small nucleolar RNA, H/ACA box 13
TC03000202.hg.1	0.136536	0.0409722	0.178857	0.00928276	0.273965	8.87869e-05	0.163965	0.0148039	RPSA / SNORA62 / SNORA6	ribosomal protein SA / small nucleolar RNA, H/ACA box 62 / small nucleolar RNA, H/ACA box 6
TC03001225.hg.1	0.262	0.000289143	0.121381	0.0858081	0.283	0.000102639	0.159428	0.0227378	EFHB	EF-hand domain family, member B
TC0X001027.hg.1	0.202515	0.000686745	0.0443419	0.445735	0.125658	0.0303628	0.127229	0.0284223	GPKOW	G patch domain and KOW motifs
TC03000780.hg.1	-0.0646212	0.423453	-0.312377	0.00030163	-0.119907	0.139884	-0.169478	0.0385345	SLC9A9-AS2	SLC9A9 antisense RNA 2 (non-protein coding)
TC01000504.hg.1	0.112857	0.021343	0.169872	0.000888212	0.067	0.166026	0.0928571	0.0565767	CAP1	CAP, adenylate cyclase-associated protein 1 (yeast)
TC19001275.hg.1	0.0734255	0.359834	0.0896588	0.272991	0.290283	0.00053688	0.154283	0.0570546	BST2	bone marrow stromal cell antigen 2
TC03000824.hg.1	-0.298025	0.0487339	-0.527457	0.000877664	-0.185597	0.215376	-0.285454	0.0587414	MIR548H2	microRNA 548h-2
TC19002646.hg.1	0.0937931	0.146467	0.238133	0.000506576	0.134936	0.0383549	0.122507	0.0593231	PRMT1	protein arginine methyltransferase 1
TC62000125.hg.1	0.163225	0.164185	0.407575	0.000998944	0.0190818	0.869838	0.20451	0.0826416	IFITM4P	interferon induced transmembrane protein 4 pseudogene
TC02001097.hg.1	-0.123833	0.0205678	-0.196268	0.000457769	-0.137976	0.01024	-0.0915477	0.0839232	FSIP2	fibrous sheath interacting protein 2
TC19000009.hg.1	0.195971	0.0126191	0.271785	0.000867772	0.112257	0.146371	0.1264	0.102707	BSG	basigin (Ok blood group)
TC12002009.hg.1	0.248846	0.000159845	0.164664	0.0113433	0.114846	0.0686002	0.102275	0.103939	C12orf49	chromosome 12 open reading frame 49
TC15001667.hg.1	0.174794	0.0465691	0.35915	0.000121506	0.0592222	0.494148	0.135794	0.119789	PTPN9	protein tyrosine phosphatase, non-receptor type 9
TC02001689.hg.1	0.0884623	0.149637	0.245688	0.000181067	0.040748	0.504149	0.0944623	0.124344	FNDC4	fibronectin type III domain containing 4
TC09001698.hg.1	-0.728541	0.000572829	-0.632251	0.00296902	-0.0319695	0.874076	-0.298827	0.141853	RNU6ATAC	RNA, U6atac small nuclear (U12-dependent splicing)
TC20000160.hg.1	-0.063726	0.347601	-0.245767	0.000657784	-0.0674403	0.320426	-0.099726	0.143592	FLJ33581	uncharacterized LOC400839
TC18000211.hg.1	-0.285416	0.000165312	0.0256877	0.724665	0.00286987	0.968013	0.100156	0.164884	GRP	gastrin-releasing peptide
TC14000711.hg.1	-0.465007	0.00487407	-0.661968	0.000128923	-0.140579	0.381151	-0.214293	0.183612	SNORD114-31	small nucleolar RNA, C/D box 114-31
TC03000509.hg.1	0.0405904	0.299225	0.165858	8.4926e-05	0.0378761	0.332441	0.0495904	0.205643	TMEM45A	transmembrane protein 45A
TC17000602.hg.1	-0.465744	0.000480404	-0.305538	0.0207859	-0.0237438	0.851745	-0.149887	0.24058	RNU6ATAC3P	RNA, U6atac small nuclear 3, pseudogene
TC06004109.hg.1	0.0495406	0.465014	0.261617	0.000314332	0.099112	0.146339	0.0792549	0.244006	TXNDC5	thioredoxin domain containing 5 (endoplasmic reticulum)
TC17001588.hg.1	-0.480616	0.000134069	-0.174543	0.152065	0.13267	0.265952	-0.131187	0.27128	GFAP	glial fibrillary acidic protein
TC08001521.hg.1	-0.164011	0.0629007	-0.39892	2.74141e-05	-0.0374394	0.667111	-0.0958679	0.272669	ANGPT1	angiopoietin 1
TC14000159.hg.1	0.170969	0.0162203	0.249813	0.000747215	0.0808257	0.247373	0.0758257	0.277532	PSME1	proteasome (prosome, macropain) activator subunit 1 (PA28 alpha)
TC05000896.hg.1	0.0582808	0.409165	0.262313	0.000495252	0.0859951	0.224736	0.0675665	0.339079	PTTG1	pituitary tumor-transforming 1
TC06000120.hg.1	0.105289	0.122252	0.238913	0.000884175	0.0911462	0.179938	0.061289	0.365364	RNF144B	ring finger protein 144B
TC18000585.hg.1	-0.043892	0.617971	0.0541904	0.545669	0.304108	0.000931925	-0.0771777	0.381492	MBP	myelin basic protein
TC11000172.hg.1	-0.0898762	0.53125	0.117687	0.421335	0.501409	0.000822928	0.125124	0.384091	SNORA23	small nucleolar RNA, H/ACA box 23
TC14000692.hg.1	-0.480061	0.000520682	-0.30947	0.0239113	-0.173061	0.19224	-0.113204	0.391863	SNORD114-15	small nucleolar RNA, C/D box 114-15
TC0X000763.hg.1	0.229078	0.000505174	0.122479	0.0588204	0.0840779	0.183308	0.0493637	0.432557	MIR3202-1	microRNA 3202-1
TC06001228.hg.1	0.467429	0.000665428	0.210787	0.117987	0.264429	0.047082	0.102143	0.43703	TUBB2B	tubulin, beta 2B class IIb
TC19002684.hg.1	-0.0731876	0.178408	-0.218243	0.000176913	0.000526679	0.992218	-0.038759	0.473793	ZNF709	zinc finger protein 709
TC14000687.hg.1	-0.4527	0.0357217	-0.800052	0.000419276	-0.0222711	0.916267	-0.131557	0.535167	SNORD114-10	small nucleolar RNA, C/D box 114-10
TC22000245.hg.1	-0.0225687	0.729239	0.229007	0.000958132	0.177146	0.00820483	0.0400027	0.539939	FBXO7	F-box protein 7
TC12002012.hg.1	0.289865	0.000312197	0.303116	0.000222836	0.0821507	0.283921	0.0450078	0.555905	TESC	tescalcin
TC01003789.hg.1	0.0117276	0.859859	-0.253691	0.000365625	-0.0417009	0.530732	-0.0375581	0.572227	ST13P19	suppression of tumorigenicity 13 (colon carcinoma) (Hsp70 interacting protein) pseudogene 19
TC16000528.hg.1	-0.0247938	0.778503	0.118034	0.19148	0.312206	0.000714536	-0.0443653	0.614999	CBFB	core-binding factor, beta subunit
TC10001678.hg.1	0.0801653	0.456133	0.470918	5.48636e-05	0.0551654	0.607659	0.0513082	0.632944	GFRA1	GDNF family receptor alpha 1
TC15002771.hg.1	-0.0246152	0.730567	-0.257156	0.000735353	-0.123758	0.0868606	-0.0269009	0.706683	LOC283683	uncharacterized LOC283683
TC12001786.hg.1	-0.0598878	0.524784	-0.352685	0.000455112	-0.101745	0.28136	-0.0323164	0.731164	RASSF9	Ras association (RalGDS/AF-6) domain family (N-terminal) member 9
TC05000825.hg.1	-0.0400366	0.558534	-0.0308872	0.657498	-0.263322	0.000260333	-0.0227509	0.739328	SLC26A2	solute carrier family 26 (sulfate transporter), member 2
TC14001019.hg.1	0.321622	0.000971387	0.0788925	0.407909	0.0536219	0.566155	-0.0308067	0.741475	ARHGAP5-AS1	ARHGAP5 antisense RNA 1 (non-protein coding)
TC21000138.hg.1	0.137076	0.524229	0.782402	0.000645924	-0.0337812	0.875103	-0.0694955	0.746504	CLIC6	chloride intracellular channel 6
TC17001735.hg.1	0.0538713	0.560041	0.187442	0.0496166	0.321586	0.000862188	-0.0292715	0.751275	SEPTIN 4	septin 4
TC17000048.hg.1	0.122389	0.185336	0.34204	0.000491292	-0.0107539	0.906714	0.0272461	0.766611	MED11	mediator complex subunit 11
TC06000241.hg.1	-0.0493117	0.559145	-0.314644	0.000483995	-0.124312	0.143723	-0.0235975	0.779624	ZNF391	zinc finger protein 391
TC19001111.hg.1	0.0437641	0.416572	0.19022	0.000883578	0.0761927	0.159437	-0.0103787	0.846855	INSR	insulin receptor
TC03001304.hg.1	0.550326	0.0396564	0.485241	0.0435795	0.714962	0.00523221	0.791667	0.00162016	CX3CR1	chemokine (C-X3-C motif) receptor 1
TC08000665.hg.1	-0.138007	0.578563	-0.809627	0.00143559	0.0426281	0.847659	0.223665	0.301198	TRHR	thyrotropin-releasing hormone receptor
TC11000837.hg.1	0.184555	0.138008	0.0836324	0.00143559	0.0426281	0.847659	0.223665	0.301198	THRSP	thyroid hormone responsive
