# Supplementary material for: Identification of transcriptome alterations in the prefrontal cortex, hippocampus, amygdala and hippocampus of suicide victims
Source: Sci Rep. 2021 Sep 22;11:18853. doi: 10.1038/s41598-021-98210-6 (PMC8458545; doi:10.1038/s41598-021-98210-6)
Supplement: Supplementary file 2 — Supplementary Information. [file 41598_2021_98210_MOESM2_ESM.xlsx]

## Sheet: Tabelle1
NAME	SIZE	ES	NES	NOM p-val	FDR q-val
AMYGDALA-negativ
KEGG_GRAFT_VERSUS_HOST_DISEASE	37	-0.652992	-19392443	0.0	0.007
KEGG_TYPE_I_DIABETES_MELLITUS	42	-0.59498096	-18692418	0.0	0.012
KEGG_CELL_ADHESION_MOLECULES_CAMS	132	-0.47176915	-17775166	0.0	0.030
KEGG_ECM_RECEPTOR_INTERACTION	79	-0.4926761	-17206088	0.0	0.048
KEGG_ANTIGEN_PROCESSING_AND_PRESENTATION	78	-0.48578426	-16960337	0.001	0.048
KEGG_ALLOGRAFT_REJECTION	37	-0.5366732	-16523796	0.010	0.049
THALAMUS-negativ
KEGG_VIRAL_MYOCARDITIS	67	-0.57798547	-20896459	0.0	0.001
KEGG_GLYCINE_SERINE_AND_THREONINE_METABOLISM	31	-0.6526199	-19425879	0.0	0.005
KEGG_NOTCH_SIGNALING_PATHWAY	44	-0.5935956	-19199163	0.0	0.006
KEGG_PROPANOATE_METABOLISM	32	-0.61520106	-18731364	0.0	0.008
KEGG_LYSINE_DEGRADATION	43	-0.5587935	-18456472	0.0	0.008
KEGG_GRAFT_VERSUS_HOST_DISEASE	37	-0.56723887	-18010589	0.002	0.012
KEGG_ANTIGEN_PROCESSING_AND_PRESENTATION	78	-0.47486603	-17391449	0.002	0.024
KEGG_BIOSYNTHESIS_OF_UNSATURATED_FATTY_ACIDS	21	-0.6174051	-17311932	0.0	0.023
KEGG_ALLOGRAFT_REJECTION	37	-0.53101563	-16949711	0.004	0.031
KEGG_AUTOIMMUNE_THYROID_DISEASE*	52	-0.48634285	-16653885	0.0	0.037
THALAMUS-positiv
KEGG_OLFACTORY_TRANSDUCTION	368	0.49667102	2147538	0.0	0.0
KEGG_LONG_TERM_POTENTIATION	65	0.60721517	21040978	0.0	0.0
KEGG_OXIDATIVE_PHOSPHORYLATION	110	0.4932547	18559864	0.0	0.009
KEGG_CARDIAC_MUSCLE_CONTRACTION	68	0.5299578	18239745	0.0	0.013
KEGG_PARKINSONS_DISEASE	107	0.47421417	17881352	0.0	0.018
HIPPOCAMPUS-negativ
KEGG_AUTOIMMUNE_THYROID_DISEASE*	52	-0.5478419	-18020109	0.0	0.027
KEGG_BIOSYNTHESIS_OF_UNSATURATED_FATTY_ACIDS	21	-0.70784247	-19681257	0.0	0.009
KEGG_AXON_GUIDANCE	126	-0.49398807	-19327965	0.0	0.007
KEGG_RNA_DEGRADATION	58	-0.50650513	-17619286	0.001	0.049
HIPPOCAMPUS-positiv
KEGG_COMPLEMENT_AND_COAGULATION_CASCADES	66	0.5766948	21168537	0.0	0.0
PREFRONTAL CORTEX-positiv
KEGG_OLFACTORY_TRANSDUCTION	368	0.48523858	20995362	0.0	0.0
*only in females
**Identical colours denote similar pathways
