# Supplementary material for: Identification of transcriptome alterations in the prefrontal cortex, hippocampus, amygdala and hippocampus of suicide victims
Source: Sci Rep. 2021 Sep 22;11:18853. doi: 10.1038/s41598-021-98210-6 (PMC8458545; doi:10.1038/s41598-021-98210-6)
Supplement: Supplementary file 3 — Supplementary Information. [file 41598_2021_98210_MOESM3_ESM.xlsx]

## Sheet: Tabelle1
	AMYGDALA
	Affy.ID	logFC	P-Value	Gene symbol	Gene name
	TC18000211.hg.1	-0.285416	0.000165312	GRP	gastrin-releasing peptide
	TC17001588.hg.1	-0.480616	0.000134069	GFAP	glial fibrillary acidic protein
	TC14001019.hg.1	0.321622	0.000971387	ARHGAP5-AS1	ARHGAP5 antisense RNA 1 (non-protein coding)
	HIPPOCAMPUS
	TC62000125.hg.1	0.407575	0.000998944	IFITM4P	interferon induced transmembrane protein 4 pseudogene
	TC02001689.hg.1	0.245688	0.000181067	FNDC4	fibronectin type III domain containing 4
	TC17000602.hg.1	-0.305538	0.0207859	RNU6ATAC3P	RNA, U6atac small nuclear 3, pseudogene
	TC06004109.hg.1	0.261617	0.000314332	TXNDC5	thioredoxin domain containing 5 (endoplasmic reticulum)
	TC05000896.hg.1	0.262313	0.000495252	PTTG1	pituitary tumor-transforming 1
	TC06000120.hg.1	0.238913	0.000884175	RNF144B	ring finger protein 144B
	TC19002684.hg.1	-0.218243	0.000176913	ZNF709	zinc finger protein 709
	TC01003789.hg.1	-0.253691	0.000365625	ST13P19	suppression of tumorigenicity 13 (colon carcinoma)
	TC15002771.hg.1	-0.257156	0.000735353	LOC283683	uncharacterized LOC283683
	TC12001786.hg.1	-0.352685	0.000455112	RASSF9	Ras association (RalGDS/AF-6) domain family
	TC21000138.hg.1	0.782402	0.000645924	CLIC6	chloride intracellular channel 6
	TC17000048.hg.1	0.34204	0.000491292	MED11	mediator complex subunit 11
	TC06000241.hg.1	-0.314644	0.000483995	ZNF391	zinc finger protein 391
	TC19001111.hg.1	0.19022	0.000883578	INSR	insulin receptor
	PREFRONTAL CORTEX
	TC18000585.hg.1	0.304108	0.000931925	MBP	myelin basic protein
	TC11000172.hg.1	0.501409	0.000822928	SNORA23	small nucleolar RNA, H/ACA box 23
	TC16000528.hg.1	0.312206	0.000714536	CBFB	core-binding factor, beta subunit
	TC05000825.hg.1	-0.263322	0.000260333	SLC26A2	solute carrier family 26 (sulfate transporter), member 2
	THALAMUS
	TC08001182.hg.1	0.923522	2.27564e-08	CHRNA6	cholinergic receptor, nicotinic, alpha 6 (neuronal)
	TC06000985.hg.1	0.351213	2.1088e-07	ENPP1	ectonucleotide pyrophosphatase/phosphodiesterase 1
	TC09001490.hg.1	0.469219	1.48372e-06	SUSD1	sushi domain containing 1
	TC10001287.hg.1	0.298501	1.97128e-05	ASAH2	N-acylsphingosine amidohydrolase (ceramidase 2)
	TC10000781.hg.1	0.27234	2.21696e-05	GSTO1	glutathione S-transferase omega 1
	TC01001554.hg.1	0.254424	2.55216e-05	TDRD5	tudor domain containing 5
	TC01002654.hg.1	1.0904	3.39902e-05	RAB3B	RAB3B, member RAS oncogene family
	TC08000169.hg.1	0.227911	3.78916e-05	PIWIL2	piwi-like 2 (Drosophila)
	TC16000589.hg.1	1.12069	8.60867e-05	CALB2	calbindin 2
	TC02001831.hg.1	0.311063	0.000124739	FSHR	follicle stimulating hormone receptor
	TC10001246.hg.1	0.357875	0.000127789	ASAH2C	N-acylsphingosine amidohydrolase (non-lysosomal ceramidase) 2C
	TC13000180.hg.1	-0.493785	0.000164325	RN7SKP5	RNA, 7SK small nuclear pseudogene 5
	TC16000643.hg.1	0.347158	0.000244177	PLCG2	phospholipase C, gamma 2 (phosphatidylinositol-specific)
	TC01000789.hg.1	-0.660779	0.000285721	NEXN	nexilin (F actin binding protein)
	TC03001679.hg.1	-0.245015	0.000344226	IGSF11	immunoglobulin superfamily, member 11
	TC03001519.hg.1	0.23087	0.000368333	SYNPR-AS1	SYNPR antisense RNA 1 (non-protein coding)
	TC18000007.hg.1	0.403407	0.000399136	ADCYAP1	adenylate cyclase activating polypeptide 1 (pituitary)
	TC0X001491.hg.1	0.322971	0.000404762	GABRE / MIR452 / MIR224	GABA) A receptor, epsilon / microRNA 452 / microRNA 224
	TC15001362.hg.1	0.264014	0.000639947	CYP19A1	cytochrome P450, family 19, subfamily A, polypeptide 1
	TC05000689.hg.1	-0.312029	0.000669314	MYOT	myotilin
	TC21000120.hg.1	-0.29601	0.000713372	GCFC1-AS1	GCFC1 antisense RNA 1 (non-protein coding)
	TC09000560.hg.1	0.296678	0.000730352	UGCG	UDP-glucose ceramide glucosyltransferase
	TC09000480.hg.1	0.179972	0.000865486	HABP4	hyaluronan binding protein 4
	TC02000511.hg.1	-0.333064	0.0009416	MAT2A	methionine adenosyltransferase II, alpha
